# Supplementary material for: Trans-Golgi network localized small GTPase RabA1d is involved in cell plate formation and oscillatory root hair growth
Source: BMC Plant Biol. 2014 Sep 27;14:252. doi: 10.1186/s12870-014-0252-0 (PMC4180857; doi:10.1186/s12870-014-0252-0)
Supplement: Additional file 2: Video S1. — Localization of GFP-RabA1d during the cell plate formation in cytokinetic cells. [file 12870_2014_252_MOESM2_ESM.zip]

Archive with 1 entries (1 files):
- 12870_2014_252_add2.avi
