# Supplementary material for: Trans-Golgi network localized small GTPase RabA1d is involved in cell plate formation and oscillatory root hair growth
Source: BMC Plant Biol. 2014 Sep 27;14:252. doi: 10.1186/s12870-014-0252-0 (PMC4180857; doi:10.1186/s12870-014-0252-0)
Supplement: Additional file 3: Video S2. — Cell plate formation in Arabidopsis primary root expressing GFP-MAP4. Maximum intensity projections of Z-stacks collected every 1 min for a time period of 60 minutes. Scale bar: 20 μm. [file 12870_2014_252_MOESM3_ESM.zip]

Archive with 1 entries (1 files):
- 12870_2014_252_add3.avi
