# Supplementary material for: Trans-Golgi network localized small GTPase RabA1d is involved in cell plate formation and oscillatory root hair growth
Source: BMC Plant Biol. 2014 Sep 27;14:252. doi: 10.1186/s12870-014-0252-0 (PMC4180857; doi:10.1186/s12870-014-0252-0)
Supplement: Additional file 4: Video S3. — Root hair tip growth in Arabidopsis plants expressing SIMKK-YFP observed by light sheet microscopy. Video sequence of a root hair growing over a time period of 1 h, 15 min and 1 s. [file 12870_2014_252_MOESM4_ESM.zip]

Archive with 1 entries (1 files):
- 12870_2014_252_add4.avi
